# Supplementary material for: Concurrent Conditional Clustering of Multiple Networks: COCONETS
Source: PLoS One. 2014 Aug 8;9(8):e103637. doi: 10.1371/journal.pone.0103637 (PMC4126743; doi:10.1371/journal.pone.0103637)
Supplement: Table S1 — Considered differentially-expressed genes for each condition. (XLSX) [file pone.0103637.s001.xlsx]

## Sheet: genes
cold stress		heat stress		oxidative stress		stationary phase		lactose diauxie
Blattner No.	p-value	Blattner No.	p-value	Blattner No.	p-value	Blattner No.	p-value	Blattner No.	p-value
b0074	0	b2414	0	b3959	0	b0134	0	b3957	0
b3835	0	b2750	0	b3957	0	b0767	0	b3359	0
b0134	0	b0356	0	b3359	0	b0776	0	b1276	0
b0073	0	b3138	0	b4006	0	b0078	0	b2499	0
b0767	0	b1190	0	b2499	0	b3959	0	b0756	0
b0776	0	b2764	0	b1901	0	b3359	0	b4119	0
b0199	0	b4055	0	b1900	0	b2414	0	b3416	0
b3959	0	b1901	0	b3960	0	b2421	0	b1901	0
b3957	0	b2310	0	b3172	0	b0474	0	b1900	0
b3359	0	b0862	0	b0860	0	b3806	0	b1747	0
b2414	0	b2715	0	b4245	0	b2750	0	b1693	0
b2421	0	b0312	0	b4244	0	b0129	0	b0860	0
b2750	0	b2763	0	b3940	0	b2499	0	b4244	0
b1241	0	b3973	0	b0033	0	b2697	0	b0002	0
b1478	0	b1709	0	b0032	0	b3588	0	b2975	0
b0129	0	b4254	0	b0526	0	b0062	0	b0344	0
b2937	0	b0311	0	b0337	0	b1901	0	b0336	0
b4006	0	b4208	0	b1062	0	b1900	0	b0526	0
b2499	0	b2422	0	b0578	0	b3960	0	b0578	0
b1190	0	b2752	0	b2313	0	b3172	0	b0598	0
b1300	0	b2751	0	b4094	0	b0908	0	b0839	0
b2764	0	b2425	0	b3315	0	b2329	0	b2344	0
b0451	0	b2424	0	b3302	0	b0754	0	b1633	0
b2243	0	b2423	0	b4200	0	b3390	0	b1482	0
b1264	0	b0578	0	b0411	0	b0860	0	b1211	0
b1263	0	b2133	0	b0398	0	b3433	0	b3549	0
b1876	0	b3640	0	b2152	0	b4244	0	b2936	0
b3960	0	b0114	0	b1937	0	b0002	0	b2171	0
b3172	0	b3639	0	b3214	0	b3940	0	b0192	0
b2310	0	b2714	0	b1940	0	b3256	0	b2664	0
b0908	0	b0598	0	b1049	0	b0775	0	b2660	0
b1693	0	b0657	0	b1948	0	b0033	0	b3894	0
b2601	0	b0211	0	b2370	0	b0032	0	b2557	0
b1704	0	b4312	0	b1074	0	b2200	0	b4154	0
b0112	0	b1923	0	b1938	0	b1882	0	b0325	0
b0860	0	b2726	0	b1939	0	b3911	0	b0488	0
b0861	0	b0051	0	b1076	0	b2780	0	b0965	0
b0864	0	b1174	0	b1942	0	b2065	0	b1248	0
b2715	0	b2215	0	b1943	0	b4381	0	b1444	0
b3744	0	b1924	0	b1428	0	b0778	0	b1517	0
b0674	0	b0183	0	b1444	0	b3081	0	b1518	0
b4245	0	b3984	0	b1454	0	b0578	0	b1525	0
b4244	0	b3308	0	b1686	0	b3640	0	b1686	0
b0002	0	b2185	0	b1687	0	b3336	0	b1687	0
b3940	0	b3312	0	b1880	0	b2313	0	b1725	0
b4024	0	b3314	0	b1956	0	b3387	0	b1783	0
b3738	0	b3311	0	b1987	0	b2317	0	b2495	0
b3732	0	b1863	0	b2500	0	b4052	0	b2659	0
b2019	0	b2576	0	b1849	0	b0470	0	b2869	0
b0260	0	b1845	0	b2903	0	b0211	0	b2875	0
b1296	0	b0240	0	b2905	0	b3006	0	b3073	0
b1433	0	b1086	0	b3213	0	b3005	0	b3156	0
b1543	0	b3641	0	b4005	0	b2515	0	b3375	0
b1599	0	b4030	0	b2507	0	b2231	0	b4218	0
b1600	0	b2936	0	b2307	0	b4174	0	b4243	0
b1634	0	b1406	0	b3829	0	b0884	0	b4300	0
b2170	0	b1407	0	b4013	0	b2684	0	b4301	0
b2246	0	b1922	0	b2508	0	b0675	0	b2702	0
b2740	0	b1921	0	b1415	0	b3661	0	b2662	0
b0312	0	b0605	0	b3941	0	b1633	0	b2663	0
b2763	0	b1925	0	b2150	0	b1482	0	b0342	0
b0775	0	b1926	0	b1186	0	b3030	0	b0757	0
b3770	0	b3834	0	b2676	0	b1830	0	b0758	0
b1710	0	b0236	0	b2282	0	b3935	0	b2943	0
b4447	0	b3687	0	b2281	0	b2892	0	b1849	0
b0185	0	b3686	0	b2280	0	b3822	0	b1002	0
b0033	0	b1083	0	b2279	0	b3780	0	b3213	0
b0032	0	b3716	0	b2278	0	b4373	0	b3945	0
b2197	0	b3755	0	b2277	0	b3317	0	b3926	0
b0175	0	b3995	0	b1243	0	b2606	0	b3449	0
b1661	0	b2622	0	b1244	0	b3315	0	b4005	0
b1216	0	b2012	0	b1245	0	b4200	0	b2507	0
b4254	0	b2013	0	b1246	0	b3311	0	b2703	0
b0311	0	b3952	0	b1247	0	b3316	0	b0003	0
b1888	0	b1082	0	b3418	0	b1272	0	b0972	0
b2599	0	b2160	0	b1124	0	b3651	0	b2508	0
b2600	0	b0297	0	b2677	0	b0737	0	b0343	0
b4039	0	b3525	0	b2312	0	b0030	0	b3417	0
b0336	0	b3534	0	b3749	0	b0736	0	b4034	0
b3816	0	b0796	0	b2476	0	b0880	0	b4033	0
b4213	0	b4233	0	b1748	0	b1282	0	b2976	0
b3911	0	b0058	0	b0004	0	b2924	0	b4120	0
b2417	0	b1476	0	b2014	0	b2928	0	b2149	0
b2025	0	b2557	0	b1944	9.51135e-15	b3170	0	b3553	0
b2422	0	b0379	0	b0594	9.51135e-15	b3618	0	b3599	0
b2752	0	b0549	0	b1883	1.81677e-14	b0897	0	b3958	0
b2751	0	b0550	0	b3408	1.81677e-14	b0637	0	b2818	0
b2425	0	b0789	0	b1266	1.81677e-14	b2147	0	b3360	0
b2424	0	b0948	0	b2392	1.81677e-14	b2152	0	b1714	0
b3008	0	b0955	0	b3303	1.10632e-13	b2936	0	b2476	0
b2423	0	b0960	0	b2263	1.10632e-13	b3003	0	b4305	0
b0337	0	b1070	0	b1073	1.10632e-13	b3253	0	b4304	0
b0092	0	b1112	0	b1518	1.10632e-13	b1926	0	b2705	0
b1189	0	b1266	0	b3161	1.10632e-13	b1203	0	b1746	0
b3528	0	b1324	0	b0091	1.10632e-13	b3848	0	b1744	0
b4138	0	b1434	0	b2366	5.22644e-13	b3214	0	b1748	0
b4382	0	b1438	0	b2306	5.22644e-13	b0706	0	b2661	0
b0778	0	b1490	0	b3774	5.22644e-13	b2521	0	b4054	0
b2232	0	b1607	0	b2818	5.22644e-13	b3714	0	b0759	0
b2838	0	b1696	0	b0401	1.07534e-12	b1495	0	b3452	0
b1062	0	b1729	0	b4203	1.07534e-12	b3859	0	b3453	0
b0945	0	b1757	0	b0872	1.07534e-12	b3931	0	b1440	0
b0031	0	b1773	0	b2542	1.07534e-12	b1430	0	b1441	0
b0578	0	b1774	0	b1131	2.1685e-12	b2008	0	b1442	0
b3771	0	b1820	0	b1078	2.1685e-12	b2009	0	b1514	0
b4044	0	b1987	0	b1945	2.1685e-12	b4021	0	b1515	0
b3041	0	b2055	0	b2265	2.1685e-12	b2132	0	b3268	0
b1380	0	b2174	0	b0585	4.36126e-12	b2135	0	b3496	0
b3540	0	b2361	0	b3314	4.36126e-12	b2140	0	b4067	0
b2366	0	b2431	0	b0862	8.33995e-12	b2162	0	b4068	0
b2038	0	b2570	0	b0565	8.33995e-12	b4375	0	b1516	0
b2040	0	b2571	0	b2240	8.33995e-12	b2426	0	b4227	0
b2041	0	b2627	0	b2074	8.33995e-12	b0393	0	b4230	0
b2039	0	b2902	0	b0760	8.33995e-12	b2829	0	b3003	6.90995e-15
b3640	0	b2955	0	b0233	1.59136e-11	b3620	0	b2137	6.90995e-15
b0726	0	b2986	0	b2675	1.59136e-11	b3494	0	b0529	6.90995e-15
b0114	0	b3011	0	b1013	1.59136e-11	b3515	0	b1519	6.90995e-15
b3639	0	b3232	0	b3312	2.93035e-11	b3587	0	b2697	1.34744e-14
b4352	0	b3351	0	b1434	2.93035e-11	b2798	0	b0906	1.34744e-14
b2212	0	b3434	0	b1878	2.93035e-11	b2664	0	b2302	1.34744e-14
b0110	0	b4255	0	b2584	2.93035e-11	b1962	0	b0337	3.97605e-14
b0111	0	b0758	0	b0723	2.93035e-11	b1473	0	b3633	3.97605e-14
