# Supplementary material for: Concurrent Conditional Clustering of Multiple Networks: COCONETS
Source: PLoS One. 2014 Aug 8;9(8):e103637. doi: 10.1371/journal.pone.0103637 (PMC4126743; doi:10.1371/journal.pone.0103637)
Supplement: Table S2 — Adjusted Rand index values for the investigated CoCo clusterings of the co-expression networks of different stresses in E.coli . (XLSX) [file pone.0103637.s002.xlsx]

## Sheet: Adjusted Rand Index
	all	c	h	ld	o	s	c/h	c/ld	c/o	c/s	h/ld	h/o	h/s	ld/o	ld/s	o/s
all		0.285019	0.344524	0.229193	0.232799	0.0772313	0.319744	0.367253	0.413209	0.244315	0.43762	0.373644	0.231421	0.223171	0.391953	0.50128
c	0.285019		0.825981	0.219801	0.201585	0.263078	0.478729	0.220238	0.402099	0.464221	0.30154	0.434945	0.439332	0.204373	0.277241	0.277901
h	0.344524	0.825981		0.183738	0.173845	0.216655	0.54269	0.273906	0.393676	0.422874	0.349239	0.445303	0.450661	0.161993	0.255467	0.262675
ld	0.229193	0.219801	0.183738		0.444345	0.073261	0.183775	0.338775	0.351233	0.0926296	0.411561	0.371117	0.0834947	0.791761	0.365144	0.259211
o	0.232799	0.201585	0.173845	0.444345		0.103596	0.167785	0.233105	0.345197	0.10223	0.315505	0.308166	0.0911267	0.466133	0.265073	0.376724
s	0.0772313	0.263078	0.216655	0.073261	0.103596		0.182358	0.0484639	0.110401	0.387092	0.0773098	0.125197	0.356926	0.084785	0.180279	0.175669
c/h	0.319744	0.478729	0.54269	0.183775	0.167785	0.182358		0.302057	0.387917	0.390958	0.351858	0.436251	0.425291	0.176469	0.228709	0.275617
c/ld	0.367253	0.220238	0.273906	0.338775	0.233105	0.0484639	0.302057		0.461065	0.109967	0.783183	0.43507	0.106916	0.280058	0.285904	0.228242
c/o	0.413209	0.402099	0.393676	0.351233	0.345197	0.110401	0.387917	0.461065		0.229929	0.557808	0.683027	0.217034	0.323687	0.329991	0.359876
c/s	0.244315	0.464221	0.422874	0.0926296	0.10223	0.387092	0.390958	0.109967	0.229929		0.161239	0.239135	0.89012	0.09192	0.231739	0.219598
h/ld	0.43762	0.30154	0.349239	0.411561	0.315505	0.0773098	0.351858	0.783183	0.557808	0.161239		0.498716	0.153222	0.343995	0.364806	0.277668
h/o	0.373644	0.434945	0.445303	0.371117	0.308166	0.125197	0.436251	0.43507	0.683027	0.239135	0.498716		0.235624	0.344742	0.290478	0.321132
h/s	0.231421	0.439332	0.450661	0.0834947	0.0911267	0.356926	0.425291	0.106916	0.217034	0.89012	0.153222	0.235624		0.0840724	0.229545	0.203647
ld/o	0.223171	0.204373	0.161993	0.791761	0.466133	0.084785	0.176469	0.280058	0.323687	0.09192	0.343995	0.344742	0.0840724		0.375908	0.286833
ld/s	0.391953	0.277241	0.255467	0.365144	0.265073	0.180279	0.228709	0.285904	0.329991	0.231739	0.364806	0.290478	0.229545	0.375908		0.434709
o/s	0.50128	0.277901	0.262675	0.259211	0.376724	0.175669	0.275617	0.228242	0.359876	0.219598	0.277668	0.321132	0.203647	0.286833	0.434709
Legend
c	cold
h	heat
ld	lactose diauxie
o	oxidative
s	stationary
