# Supplementary material for: Concurrent Conditional Clustering of Multiple Networks: COCONETS
Source: PLoS One. 2014 Aug 8;9(8):e103637. doi: 10.1371/journal.pone.0103637 (PMC4126743; doi:10.1371/journal.pone.0103637)
Supplement: Table S3 — Adjusted Rand index values for the investigated CoCo clusterings of metabolite correlation networks from different environmental conditions of Arabidopsis thaliana . (XLSX) [file pone.0103637.s003.xlsx]

## Sheet: sheet1
	21-L	21-D	4-L	4-D	32-L	32-D	21-LL	21-HL	21-D/4-D/32-D	4-L/4-D	32-L/32-D	all
21-L		0.207686	0.131775	0.295202	0.204055	0.133098	0.323683	0.234887	0.119929	0.153077	0.114747	0.119544
21-D	0.207686		0.0837362	0.146363	0.270853	0.576372	0.323503	0.188329	0.455811	0.172304	0.49433	0.160257
4-L	0.131775	0.0837362		0.109454	0.289275	0.133129	0.112997	0.345691	0.0871094	0.453713	0.186015	0.208226
4-D	0.295202	0.146363	0.109454		0.201973	0.128359	0.244329	0.150763	0.115125	0.195709	0.122151	0.124969
32-L	0.204055	0.270853	0.289275	0.201973		0.309147	0.318498	0.277176	0.201203	0.301844	0.482679	0.308346
32-D	0.133098	0.576372	0.133129	0.128359	0.309147		0.25613	0.278669	0.441987	0.147999	0.727262	0.161613
21-LL	0.323683	0.323503	0.112997	0.244329	0.318498	0.25613		0.188611	0.199172	0.221503	0.210607	0.111903
21-HL	0.234887	0.188329	0.345691	0.150763	0.277176	0.278669	0.188611		0.151869	0.300053	0.306308	0.19036
21-D/4-D/32-D	0.119929	0.455811	0.0871094	0.115125	0.201203	0.441987	0.199172	0.151869		0.133003	0.434591	0.130573
4-L/4-D	0.153077	0.172304	0.453713	0.195709	0.301844	0.147999	0.221503	0.300053	0.133003		0.199673	0.232904
32-L/32-D	0.114747	0.49433	0.186015	0.122151	0.482679	0.727262	0.210607	0.306308	0.434591	0.199673		0.270922
all	0.119544	0.160257	0.208226	0.124969	0.308346	0.161613	0.111903	0.19036	0.130573	0.232904	0.270922
